# Supplementary material for: WaveSeq: A Novel Data-Driven Method of Detecting Histone Modification Enrichments Using Wavelets
Source: PLoS One. 2012 Sep 28;7(9):e45486. doi: 10.1371/journal.pone.0045486 (PMC3461018; doi:10.1371/journal.pone.0045486)
Supplement: Table S1 — List of H3K4me3 DMRs and overlapping genes. The chromosome, start and end columns refer to the significant DMRs detected by WaveSeq. The columns S.inf and S.ctl contain the normalized reads (per million) mapped to the DMRs in the infected and control samples of the S group, respectively. P-values are calculated by WaveSeq using an exact binomial test and fold change = (S.inf+1)/(S.ctl+1). The columns RefSeq_ID and Ensembl_ID contain RefSeq and Ensembl genes that overlap the corresponding DMRs. (XLSX) [file pone.0045486.s007.xlsx]

## Sheet: AdditionalFile4
Chromosome	Start	End	RefSeq_ID	Ensembl_ID	S.inf	S.ctl	FoldChange	p-value	FDR
chr1	9000	20199	CD69	ENSGALG00000009761	119.862	64.0327	1.85849	5.82e-05	0.00902052
chr1	5832600	5843199	-	ENSGALG00000006713	135.05	82.6991	1.62546	0.000391339	0.0297007
chr1	14735200	14746199	-	ENSGALG00000008167	186.453	125.466	1.48223	0.000644739	0.0396214
chr1	15029200	15038799	-	-	66.5902	32.3708	2.02543	0.000769883	0.0434809
chr1	15388000	15397999	PIK3CG	ENSGALG00000008081	220.332	135.154	1.6256	7.52e-06	0.00211372
chr1	28607600	28615199	-	ENSGALG00000009443	114.255	51.0371	2.21486	1.04e-06	0.00045075
chr1	32535200	32546799	-	ENSGALG00000009665	167.994	111.053	1.50816	0.000937667	0.048411
chr1	35649000	35656599	-	-	78.2097	131.311	0.598662	0.00030101	0.0438239
chr1	46275800	46287999	-	ENSGALG00000019338	214.257	144.842	1.47596	0.000254841	0.0236335
chr1	48574800	48582599	-	ENSGALG00000011516,ENSGALG00000011531	67.0575	32.8433	2.01096	0.000562208	0.0379278
chr1	52668000	52674199	-	ENSGALG00000023146	101.17	53.1637	1.88633	0.000135809	0.0154996
chr1	53366800	53374799	CYTH4	ENSGALG00000012454,ENSGALG00000012490	136.218	84.3531	1.60765	0.000554812	0.0379278
chr1	53379200	53385599	RAC2	ENSGALG00000012456	122.9	73.7203	1.65818	0.000553168	0.0379278
chr1	61677000	61684599	-	-	99.5348	55.9991	1.7638	0.000489793	0.0357431
chr1	63058000	63067799	ADIPOR2	ENSGALG00000013000	134.115	75.8469	1.75824	5.42e-05	0.00865802
chr1	64218000	64224999	-	ENSGALG00000013057	97.8993	26.4637	3.60109	7.97e-11	1.73e-07
chr1	69309800	69325199	-	ENSGALG00000014011	240.659	136.572	1.75661	9.05e-08	6.87e-05
chr1	70414000	70423799	PPFIBP1	ENSGALG00000014106	117.292	61.6699	1.88754	3.26e-05	0.006499
chr1	71352400	71360599	-	ENSGALG00000014203	87.1514	46.784	1.84479	0.000477223	0.0353354
chr1	75541600	75547199	CCND2	ENSGALG00000017283	91.5907	50.5646	1.79563	0.000699366	0.0409872
chr1	78757000	78769599	FOXM1	ENSGALG00000013424,ENSGALG00000013420	132.713	82.4628	1.60207	0.000770562	0.0434809
chr1	79043200	79047599	AICDA	ENSGALG00000014280	135.05	82.6991	1.62546	0.000391339	0.0297007
chr1	80183600	80188799	-	-	144.863	81.5177	1.76766	3.2e-05	0.006499
chr1	80320800	80330199	MLF2	ENSGALG00000014468	145.097	92.623	1.56048	0.000698049	0.0409872
chr1	80674800	80685199	ZYX	ENSGALG00000014688	154.91	90.2601	1.70841	5.02e-05	0.00828174
chr1	81189400	81201199	-	-	227.809	142.479	1.59472	1.13e-05	0.00290139
chr1	92041400	92056799	-	ENSGALG00000015398	373.84	253.532	1.47266	1.84e-06	0.00068181
chr1	94886400	94900399	-	-	242.762	153.348	1.57931	8.77e-06	0.00237725
chr1	95046800	95056999	-	-	182.481	121.686	1.49553	0.000545469	0.0378067
chr1	95259600	95270999	LOC396098	ENSGALG00000015461	369.4	245.262	1.50409	6.36e-07	0.000292411
chr1	101540800	101552599	SAMSN1	ENSGALG00000015679	190.425	121.686	1.56028	0.000108609	0.0132252
chr1	109612200	109622399	RUNX1	ENSGALG00000016022	142.526	83.6442	1.69564	0.000101432	0.0128303
chr1	116747800	116754799	-	ENSGALG00000016261	103.507	57.1805	1.79625	0.000343858	0.0283664
chr1	119277200	119286199	-	-	82.4784	43.9486	1.85719	0.000618058	0.0394181
chr1	125765800	125777399	MOSPD2,FANCB	ENSGALG00000016569	146.732	83.1716	1.75513	3.77e-05	0.00722461
chr1	126826000	126835199	TLR7	ENSGALG00000016590	146.498	86.2433	1.69066	9.88e-05	0.012633
chr1	129227600	129244599	-	ENSGALG00000021892	135.05	85.5345	1.5722	0.00091247	0.0475958
chr1	140524800	140538599	-	-	96.9647	52.6911	1.8246	0.000373438	0.029344
chr1	144368400	144377599	TNFSF13B	ENSGALG00000016852	166.826	104.201	1.59529	0.000193571	0.0201247
chr1	144389600	144403199	ABHD13,LIG4	ENSGALG00000016853,ENSGALG00000016854	194.63	121.686	1.59456	4.63e-05	0.00789341
chr1	170074000	170090599	-	ENSGALG00000016947	371.036	233.211	1.58846	2.17e-08	2.73e-05
chr1	170225000	170237199	-	ENSGALG00000016954	227.575	148.622	1.52768	5.31e-05	0.00856717
chr1	170986400	170988799	-	ENSGALG00000016964	12.2867	38.0849	0.339945	0.000305864	0.0442431
chr1	172334400	172345599	LCP1	ENSGALG00000016986	146.732	85.7708	1.70256	7.22e-05	0.0104336
chr1	172404000	172418999	-	ENSGALG00000016988	179.209	101.602	1.7564	3.66e-06	0.00115609
chr1	173527200	173532399	-	ENSGALG00000019094	50.0011	21.738	2.24298	0.000766765	0.0434809
chr1	173562400	173571599	-	ENSGALG00000017008	85.2822	45.3663	1.86088	0.000571523	0.0380947
chr1	173671800	173675199	-	-	11.8142	36.2157	0.344321	0.000346001	0.0468534
chr1	174685200	174694799	CKAP2	ENSGALG00000017025,ENSGALG00000017026	116.591	67.1044	1.72663	0.000360446	0.029344
chr1	178865000	178878399	BRCA2,ZAR1L	ENSGALG00000017073,ENSGALG00000017074	169.162	97.8212	1.72192	1.2e-05	0.00302416
chr1	183458400	183467199	PSPC1	ENSGALG00000017142	107.012	63.7964	1.66694	0.00091875	0.0477592
chr1	183588800	183597199	PARP4	ENSGALG00000017146,ENSGALG00000017148	125.236	75.8469	1.6427	0.000499426	0.0362717
chr1	183916600	183922399	-	-	82.4784	43.4761	1.87693	0.000618058	0.0394181
chr1	185429600	185435999	-	ENSGALG00000017174	69.1603	32.3708	2.10245	0.00029596	0.026037
chr1	193389200	193400599	-	ENSGALG00000017247	178.742	105.146	1.69335	1.69e-05	0.00390176
chr10	1013400	1022399	-	-	122.666	70.4124	1.73172	0.0002146	0.0211505
chr10	6554200	6560799	-	ENSGALG00000003809	115.423	69.2309	1.65772	0.000859741	0.0458982
chr10	13802400	13821199	-	-	319.633	195.17	1.63447	5.01e-08	4.01e-05
chr10	14303800	14313599	-	ENSGALG00000006505	109.582	63.7964	1.7066	0.000561453	0.0379278
chr10	16315600	16324799	-	-	156.078	91.2053	1.70357	4.24e-05	0.0075369
chr10	16330400	16340199	-	ENSGALG00000006949	63.7964	123.367	0.521009	1.29e-05	0.00499987
chr11	1044000	1050999	-	ENSGALG00000021442	64.0201	30.4805	2.06541	0.000587902	0.0384645
chr11	3337200	3348599	-	-	106.544	59.5433	1.77632	0.000314441	0.026814
chr11	18750000	18760399	COTL1	ENSGALG00000017644,ENSGALG00000020995,ENSGALG00000005651	178.041	99.7115	1.77776	2.39e-06	0.00086499
chr12	4733000	4745199	VGLL4	ENSGALG00000004937	199.771	137.28	1.45191	0.000849206	0.0457096
chr12	6958200	6972799	-	ENSGALG00000005237	235.986	134.445	1.74969	1.63e-07	0.000103042
chr12	7464200	7474199	-	ENSGALG00000005385	88.086	44.1849	1.97159	0.000160235	0.0174979
chr12	9208600	9224399	IP6K2	ENSGALG00000005701	360.755	227.304	1.58453	4.48e-08	3.78e-05
chr12	11063800	11071799	CHCHD4	ENSGALG00000006328,ENSGALG00000006345	117.526	69.2309	1.68766	0.000533399	0.0374702
chr12	13862800	13871199	-	-	95.5628	51.746	1.83071	0.000339448	0.0283104
chr13	2220200	2234199	MATR3	ENSGALG00000002478	177.574	105.146	1.68234	2.14e-05	0.00485228
chr13	3876800	3889799	-	ENSGALG00000002080	167.293	101.602	1.64026	6.63e-05	0.00977274
chr13	8409200	8425199	CSNK1A1	ENSGALG00000001364	154.676	99.7115	1.54576	0.000657009	0.0400512
chr13	8509000	8515399	-	ENSGALG00000001210	54.2068	14.8858	3.47522	1.11e-06	0.000467903
chr13	10681400	10695999	UBLCP1	ENSGALG00000003672,ENSGALG00000003691	108.18	60.4885	1.77562	0.000263652	0.0238212
chr13	11470600	11481399	-	ENSGALG00000003818	100.937	57.1805	1.75208	0.000749883	0.0430812
chr13	13217800	13228399	RPS14,CD74	ENSGALG00000004588,ENSGALG00000004594	57.8893	109.348	0.533669	6.65e-05	0.0159086
chr13	13655800	13670199	HNRNPH1	ENSGALG00000005955	183.882	103.492	1.76935	2.59e-06	0.000895208
chr13	13690400	13701799	-	ENSGALG00000005989	192.995	126.648	1.51977	0.000255249	0.0236335
chr13	17015400	17030599	-	-	201.173	126.884	1.58091	3.97e-05	0.00726902
chr13	17456800	17463199	IRF1	ENSGALG00000006785	40.6551	14.177	2.74462	0.000535436	0.0374702
chr14	34400	41999	-	ENSGALG00000002796	88.7869	41.8221	2.09674	4.27e-05	0.0075369
chr14	820400	829999	PARN	ENSGALG00000003091,ENSGALG00000003111	104.208	58.3619	1.77231	0.00037504	0.029344
chr14	2322400	2336999	-	-	174.303	113.888	1.52585	0.000379781	0.0295625
chr14	3478000	3486799	CARD11	ENSGALG00000004398	143.461	82.4628	1.73084	5.75e-05	0.00901752
chr14	3538000	3546599	SDK1	ENSGALG00000004420	124.535	71.3575	1.73493	0.000180525	0.0190291
chr14	6167200	6179399	TBL3	ENSGALG00000005458,ENSGALG00000005465,ENSGALG00000025687,ENSGALG00000005558	122.199	70.1761	1.7309	0.0002146	0.0211505
chr14	6639200	6652599	LCMT1	ENSGALG00000005962,ENSGALG00000005973	173.368	116.251	1.48713	0.000954509	0.0489476
chr14	9155000	9169599	SOCS1	ENSGALG00000007158	148.601	84.8256	1.74308	3.17e-05	0.006499
chr15	4994400	5009799	DDX55	ENSGALG00000003298,ENSGALG00000003314	104.675	57.6531	1.8017	0.000263477	0.0238212
chr15	5463000	5469199	-	ENSGALG00000003863	58.4125	26.7	2.14486	0.000627947	0.0394746
chr15	5752200	5765599	-	ENSGALG00000004379	125.003	76.0831	1.63463	0.000672248	0.0404923
chr15	5954600	5963399	-	ENSGALG00000004493,ENSGALG00000004515	103.04	58.1256	1.75964	0.000486602	0.0356818
chr15	6355200	6364599	NAA25,TRAFD1	ENSGALG00000004780,ENSGALG00000004802	101.404	55.7628	1.80407	0.000287109	0.0257284
chr15	6479000	6489399	PTPN11	ENSGALG00000023491	85.5158	46.784	1.81056	0.000832042	0.0453311
chr15	8923800	8933199	-	ENSGALG00000006695	169.863	109.635	1.54438	0.000383758	0.0297007
chr16	60000	65999	BMA1,TAPBP	ENSGALG00000000158,ENSGALG00000008022	70.5622	35.2062	1.97652	0.000821453	0.0451769
chr17	5462600	5470999	FAM102A	ENSGALG00000005074	107.946	61.6699	1.73841	0.000480551	0.0354091
chr18	6990600	7001199	KPNA2	ENSGALG00000003584	108.18	60.7247	1.76882	0.000263652	0.0238212
chr18	10739400	10756399	GRB2	ENSGALG00000008016	175.471	110.817	1.57822	0.000141157	0.0157546
chr19	1228400	1234199	-	-	88.5533	45.8389	1.91194	0.000241696	0.022787
chr19	3094400	3108999	-	ENSGALG00000001410	179.443	114.834	1.55778	0.000174755	0.0186485
chr19	7315200	7323999	MIR21	ENSGALG00000021733	180.611	112.234	1.60385	8.24e-05	0.0113721
chr19	8979800	9002399	EVI2A	ENSGALG00000005588	320.334	200.132	1.59763	1.6e-07	0.000103042
chr19	9776000	9787599	-	ENSGALG00000006005,ENSGALG00000006011	135.283	84.3531	1.5967	0.000692998	0.0409872
chr19	9867600	9874199	-	ENSGALG00000006048	132.012	73.2477	1.79146	4.56e-05	0.00786783
chr2	10329200	10337599	-	ENSGALG00000006723	105.843	60.2522	1.74432	0.000572212	0.0380947
chr2	19928000	19939599	RSU1	ENSGALG00000008720	144.863	87.1884	1.65399	0.000214236	0.0211505
chr2	22863400	22871199	-	ENSGALG00000009479	60.5153	10.869	5.18285	8e-10	1.22e-06
chr2	25992400	25999999	-	-	75.2352	38.7504	1.91785	0.000640768	0.0395375
chr2	26788000	26797199	-	ENSGALG00000010777	105.843	58.8345	1.78565	0.00028815	0.0257284
chr2	39805400	39818399	TGFBR2	ENSGALG00000011442	222.668	143.188	1.55123	4.18e-05	0.0075369
chr2	41617800	41627999	-	ENSGALG00000011574	127.573	77.7371	1.63294	0.000568738	0.0380947
chr2	46427200	46435599	ELMO1	ENSGALG00000012093	149.302	87.8973	1.69074	6.55e-05	0.00977274
chr2	51290400	51298199	PSMA2	ENSGALG00000019598,ENSGALG00000012337	116.358	61.6699	1.87263	4.32e-05	0.00754237
chr2	51745000	51759599	-	-	200.939	138.934	1.4431	0.000880238	0.0465545
chr2	60674600	60679999	-	-	55.1414	22.9195	2.3471	0.000216804	0.0211505
chr2	63051600	63064399	RBM24	ENSGALG00000012712	155.143	101.838	1.51834	0.000889203	0.0467032
chr2	82940600	82957199	IKZF1	ENSGALG00000013086	426.645	264.164	1.61275	7.42e-10	1.22e-06
chr2	91573200	91582599	INVS	ENSGALG00000013441,ENSGALG00000013452	111.685	62.3787	1.77796	0.00024099	0.022787
chr2	92042400	92047799	ISG12-2	ENSGALG00000013575	45.5617	13.4681	3.21823	3.01e-05	0.00634902
chr2	92549400	92568199	-	ENSGALG00000013628	130.665	213.79	0.612993	8.67e-06	0.00352943
chr2	92807000	92817599	-	-	83.8803	42.0584	1.97128	0.000309822	0.0266378
chr2	98936800	98945399	C2H18orf1	ENSGALG00000013886	118.46	65.2141	1.80415	0.000109374	0.0132252
chr2	109884800	109893599	-	-	138.554	86.7159	1.59098	0.000623249	0.0394746
chr2	114789000	114816799	LYN	ENSGALG00000018967	401.41	254.713	1.57368	1.02e-08	1.4e-05
chr2	129130000	129140599	NBN	ENSGALG00000015912,ENSGALG00000015913	84.1139	40.4044	2.05567	9.65e-05	0.012633
chr2	154012200	154019999	LY6E	ENSGALG00000016152	77.3381	33.7885	2.25184	3.3e-05	0.006499
chr20	6692000	6696799	-	ENSGALG00000004859	59.5807	15.3584	3.70334	2.55e-07	0.000155034
chr20	8313200	8319399	-	ENSGALG00000005609	52.5712	21.5018	2.38076	0.00037134	0.029344
chr20	8425800	8435999	SLC17A9	ENSGALG00000005711	131.779	81.0451	1.61836	0.000726808	0.0422691
chr20	9705200	9712599	-	-	40.8887	14.177	2.76002	0.000535436	0.0374702
chr20	9975200	9991399	BCL2L1,TPX2	ENSGALG00000006211,ENSGALG00000006267	253.276	150.04	1.68351	3.26e-07	0.000170706
chr20	10800000	10810199	-	-	97.1983	55.7628	1.72998	0.000824682	0.0451908
chr20	11580000	11588199	-	ENSGALG00000007640	133.18	76.792	1.72486	9.79e-05	0.012633
chr20	11977600	11988599	-	ENSGALG00000007757,ENSGALG00000007768	109.114	63.7964	1.69939	0.000561453	0.0379278
chr20	12030000	12042999	-	ENSGALG00000020895	229.911	139.407	1.64459	3.14e-06	0.00105897
chr20	12509600	12520999	-	-	178.976	111.053	1.60617	9.68e-05	0.012633
chr21	1741400	1750199	SKI	ENSGALG00000001229	90.1888	45.6026	1.95673	0.000133796	0.0153855
chr21	1906400	1913999	GNB1	ENSGALG00000001334	82.0111	43.9486	1.8468	0.000618058	0.0394181
chr21	2677400	2691199	LOC419429	ENSGALG00000002005	252.342	150.04	1.67732	4.12e-07	0.000208296
chr21	4799200	4810199	NBL1	ENSGALG00000004043	98.6002	47.9655	2.03409	2.76e-05	0.00589048
chr22	307600	318799	ARHGAP25	ENSGALG00000000132	74.5343	36.8602	1.99509	0.000371251	0.029344
chr22	336000	350599	PCNA,C22H20orf30	ENSGALG00000000165,ENSGALG00000000169,ENSGALG00000000171	142.76	82.9354	1.71275	7.37e-05	0.0105552
chr22	2445400	2456199	PLEKHA2	ENSGALG00000003349	118.694	64.7416	1.82068	7.64e-05	0.0106844
chr23	99600	108599	-	-	130.61	73.0115	1.77824	7.67e-05	0.0106844
chr23	176000	188999	-	ENSGALG00000000519	141.825	84.1168	1.67799	0.000175685	0.0186485
chr23	248400	257799	-	ENSGALG00000000562	151.872	80.5725	1.87407	3.48e-06	0.00114738
chr23	4078800	4085399	-	ENSGALG00000002021	236.22	145.55	1.61869	3.63e-06	0.00115609
chr23	5896400	5903799	SRSF10	ENSGALG00000004133	74.5343	38.7504	1.90021	0.000860568	0.0458982
chr24	4347800	4358599	POU2AF1	ENSGALG00000006809	207.014	124.049	1.66346	5.91e-06	0.0017593
chr24	5704600	5720999	DDX6,CXCR5	ENSGALG00000021251,ENSGALG00000007675	235.285	133.027	1.76296	1.17e-07	8.09e-05
chr26	2975200	2983799	-	ENSGALG00000001373	93.4599	52.2186	1.77494	0.000833215	0.0453311
chr26	3369000	3371199	MOV10	ENSGALG00000023899	6.37964	27.1034	0.262589	0.000324063	0.0446021
chr3	2365000	2372799	XPO1	ENSGALG00000004377	128.741	77.9734	1.64284	0.000450821	0.0337094
chr3	7631800	7645199	EHD3	ENSGALG00000009086	141.124	89.7876	1.56546	0.000736475	0.0426678
chr3	17525200	17536799	SRSF7	ENSGALG00000013825,ENSGALG00000023495,ENSGALG00000013821,ENSGALG00000013819	120.096	72.5389	1.64669	0.00065503	0.0400512
chr3	23135000	23144799	-	ENSGALG00000009828	71.0295	36.8602	1.90252	0.000923158	0.0478246
chr3	23424800	23439399	TRAF5	ENSGALG00000009864	197.668	129.956	1.51706	0.000196801	0.0203214
chr3	24231000	24236399	-	-	98.8339	55.054	1.78103	0.000636607	0.0395375
chr3	28942600	28952199	-	-	150.47	85.7708	1.74564	2.67e-05	0.00579041
chr3	31412600	31420399	-	ENSGALG00000010149	86.9177	27.8814	3.0441	2.34e-08	2.73e-05
chr3	32338800	32348799	RASGRP3	ENSGALG00000010435	179.443	117.905	1.51754	0.00037471	0.029344
chr3	33238000	33247199	EIF2AK2	ENSGALG00000023188,ENSGALG00000010560	150.47	54.5814	2.7252	1.21e-11	3.06e-08
chr3	34825000	34834799	-	ENSGALG00000010612	110.283	63.5601	1.72371	0.000436892	0.0328296
chr3	39374400	39383199	GPR137B	ENSGALG00000010843	161.452	102.311	1.57246	0.000330634	0.0278817
chr3	40011800	40016799	-	-	56.076	25.7549	2.13329	0.000752126	0.0430812
chr3	44712200	44724199	-	ENSGALG00000020005	133.18	82.6991	1.60313	0.000616389	0.0394181
chr3	47834000	47842799	-	-	110.283	49.3832	2.20873	1.47e-06	0.000557809
chr3	49995400	50006399	-	ENSGALG00000012359	91.1234	48.6743	1.85455	0.000332943	0.0279212
chr3	58815600	58824999	STX7	ENSGALG00000002930	122.433	71.1212	1.71146	0.000296753	0.026037
chr3	62261000	62271399	NCOA7	ENSGALG00000014834	136.451	82.9354	1.63759	0.000310619	0.0266378
chr3	62284400	62292599	-	-	128.04	73.2477	1.73797	0.000127742	0.014869
chr3	66395400	66404799	-	ENSGALG00000014937,ENSGALG00000014940	99.3012	57.4168	1.71699	0.000966133	0.0492112
chr3	66447400	66454199	-	-	44.1598	13.9407	3.0226	4.71e-05	0.00794441
chr3	66455000	66465999	FAM26E	ENSGALG00000014961	190.425	106.564	1.77964	1.2e-06	0.000492822
chr3	77930400	77938399	-	-	77.5717	40.6407	1.8869	0.000799584	0.0446739
chr3	85865600	85873199	LMBRD1	ENSGALG00000016174	107.012	62.3787	1.70423	0.000667714	0.0403794
chr3	97873800	97877799	-	ENSGALG00000016398	33.4119	10.869	2.89931	0.000606107	0.0393166
chr3	97880800	97884199	-	ENSGALG00000016400	21.2621	4.2531	4.23791	0.000910521	0.0475958
chr3	100739400	100749599	TRIB2	ENSGALG00000016457	146.265	84.5893	1.7206	5.23e-05	0.00854274
chr3	110034800	110045999	-	-	153.975	91.6778	1.67219	8.69e-05	0.0118812
chr4	1435200	1443199	GPR174	ENSGALG00000004111	87.8523	47.0203	1.85031	0.00069521	0.0409872
chr4	1457800	1463599	ITM2A	ENSGALG00000004107	116.825	69.9398	1.66091	0.000678179	0.0406881
chr4	11303800	11313399	-	ENSGALG00000007482	61.9172	29.2991	2.07654	0.000972761	0.0493831
chr4	12993800	13009999	MAGT1	ENSGALG00000007861,ENSGALG00000023641,ENSGALG00000007863,ENSGALG00000007902	159.816	101.365	1.571	0.000387806	0.0297007
chr4	18848000	18856399	-	ENSGALG00000009177	87.385	47.7292	1.8138	0.00069521	0.0409872
chr4	21107600	21114799	TLR2-2	ENSGALG00000009239	148.835	82.4628	1.79523	1.61e-05	0.00390176
chr4	33107000	33118799	-	ENSGALG00000010022,ENSGALG00000010031	102.105	55.9991	1.80889	0.000218765	0.0211505
chr4	36092800	36102799	-	ENSGALG00000010324	99.5348	54.8177	1.80113	0.000342979	0.0283664
chr4	36171000	36181399	-	ENSGALG00000020220	72.6651	21.5018	3.27375	1.04e-07	7.51e-05
chr4	47665200	47674599	-	-	205.145	133.027	1.53808	0.000106469	0.0132252
chr4	50710200	50723799	TMEM66,SRP72	ENSGALG00000011395,ENSGALG00000024482,ENSGALG00000011403	100.703	57.8893	1.72702	0.000749883	0.0430812
chr4	56545800	56554399	METTL14	ENSGALG00000012000	153.742	98.53	1.55472	0.000624673	0.0394746
chr4	58662600	58671799	-	ENSGALG00000012048,ENSGALG00000012063	110.516	60.2522	1.82061	0.000154912	0.0171636
chr4	61723000	61732799	DAPP1	ENSGALG00000000056	88.3196	48.438	1.8067	0.000763409	0.0434809
chr4	64244000	64254399	-	-	160.985	100.657	1.59345	0.000238942	0.022787
chr4	70911800	70930799	-	-	299.305	187.609	1.59221	4.27e-07	0.000209096
chr4	71445000	71450999	-	-	167.527	96.4035	1.73019	1.42e-05	0.00352716
chr4	85898200	85907199	-	ENSGALG00000015690	208.182	133.5	1.55526	5.76e-05	0.00901752
chr4	86948600	86959599	SLBP	ENSGALG00000015712	105.142	39.223	2.63885	3.53e-08	3.15e-05
chr4	86991000	87006399	FAM53A	ENSGALG00000015713	283.885	181.702	1.55929	2.52e-06	0.000888323
chr4	88807800	88817199	KDM3A	ENSGALG00000015803	123.834	71.5938	1.71963	0.000231771	0.0222662
chr4	88860000	88873199	RNF103,RMND5A	ENSGALG00000015809,ENSGALG00000015815	98.1329	55.054	1.76853	0.000636607	0.0395375
chr5	11410200	11415799	-	-	114.255	68.7584	1.6522	0.000803933	0.0446993
chr5	14740200	14749599	CD81	ENSGALG00000006546	162.153	107.273	1.50687	0.000957853	0.0489537
chr5	15723400	15732999	BRSK2	ENSGALG00000006681	125.236	69.2309	1.79745	7.06e-05	0.0103035
chr5	16703800	16711799	-	ENSGALG00000006841	91.1234	45.3663	1.98686	9.9e-05	0.012633
chr5	20523600	20535799	CD44	ENSGALG00000007849	256.548	164.926	1.55219	8.31e-06	0.00229251
chr5	25090200	25099999	SPI1	ENSGALG00000008127	205.612	141.534	1.44957	0.000684919	0.0409307
chr5	27791600	27798999	GANC	ENSGALG00000009018,ENSGALG00000009036	116.358	67.1044	1.7232	0.000360446	0.029344
chr5	30238600	30247399	-	-	169.396	98.2938	1.71608	1.65e-05	0.00390176
chr5	36498000	36504599	G2E3		99.7685	51.746	1.91045	0.000109782	0.0132252
chr5	45570200	45582199	ZC3H14	ENSGALG00000010616,ENSGALG00000010622	117.993	66.1593	1.77181	0.000200797	0.0204557
chr5	47503200	47513199	LOC423422	ENSGALG00000017387	126.872	76.0831	1.65888	0.0005333	0.0374702
chr5	48531200	48542199	GLRX5	ENSGALG00000011079	93.9272	51.9823	1.79168	0.00058514	0.0384645
chr5	50600600	50606999	-	ENSGALG00000011139	103.741	60.7247	1.6969	0.000944293	0.0485879
chr5	50899400	50908799	EVL	ENSGALG00000011209	133.881	83.4079	1.59797	0.000816071	0.0451769
chr5	52993200	53001999	XRCC3	ENSGALG00000011533,ENSGALG00000011534	103.507	55.2902	1.85657	0.000166167	0.0180161
chr5	60273400	60280199	ARF6	ENSGALG00000012267,ENSGALG00000012268	135.984	81.5177	1.66006	0.000290904	0.0258224
chr6	5447400	5459999	-	ENSGALG00000002414,ENSGALG00000024347	123.367	73.2477	1.67503	0.000436242	0.0328296
chr6	11716200	11725799	DNA2	ENSGALG00000004037	149.302	95.4584	1.55821	0.000660745	0.0401178
chr6	16445600	16453799	-	-	109.114	64.7416	1.67496	0.000773598	0.0434905
chr6	17827200	17845399	PIK3AP1	ENSGALG00000005547	361.69	235.574	1.53309	2.77e-07	0.000161641
chr6	19510800	19527199	-	-	241.36	162.563	1.48176	9.74e-05	0.012633
chr6	19856200	19867999	-	ENSGALG00000006254	185.284	106.564	1.73185	4.24e-06	0.00131375
chr6	20438400	20448799	-	ENSGALG00000006384	96.731	19.3752	4.79657	1.45e-13	4.39e-10
chr6	22375200	22386999	BLNK	ENSGALG00000006973	250.706	162.799	1.53668	1.7e-05	0.00390176
chr6	24225200	24236599	-	ENSGALG00000007753	180.845	121.449	1.48506	0.000800533	0.0446739
chr6	24987600	24994799	-	-	49.6194	93.4599	0.535883	0.000278178	0.0417052
chr6	25713000	25725799	-	-	176.406	108.218	1.62433	6.51e-05	0.00977274
chr6	28162800	28172799	ACSL5	ENSGALG00000008840	96.2637	52.2186	1.82763	0.000373438	0.029344
chr6	29022200	29032599	DCLRE1A,NHLRC2	ENSGALG00000008938,ENSGALG00000008946	143.695	86.2433	1.65852	0.00020076	0.0204557
chr6	29163800	29176399	-	ENSGALG00000008971	117.76	68.5221	1.70823	0.000388619	0.0297007
chr7	4553400	4566599	UBE2F	ENSGALG00000003812	96.2637	53.6363	1.7802	0.000535676	0.0374702
chr7	7149800	7156399	ITGB2	ENSGALG00000007511	125.003	71.5938	1.73572	0.000140232	0.0157546
chr7	8893600	8903599	STAT1	ENSGALG00000007651	107.946	40.877	2.60158	3.04e-08	2.88e-05
chr7	12449200	12466199	CFLAR	ENSGALG00000008239,ENSGALG00000008240	197.901	126.175	1.564	9.25e-05	0.0124292
chr7	12500800	12511999	CASP8	ENSGALG00000008355	184.116	116.724	1.57246	0.000102952	0.0129149
chr7	15658000	15667999	UBE2E3	ENSGALG00000020793	211.92	145.314	1.45523	0.000552616	0.0379278
chr7	18007200	18018999	-	-	78.74	41.5858	1.87245	0.000888137	0.0467032
chr7	22601800	22610999	IFIH1	ENSGALG00000011089	96.2637	19.3752	4.77363	1.45e-13	4.39e-10
chr7	29843600	29847599	-	ENSGALG00000012072	38.5522	9.68761	3.70076	2.49e-05	0.00547853
chr7	32372600	32382799	-	-	125.236	74.6654	1.66835	0.000368082	0.029344
chr7	34326800	34344399	ARHGAP15	ENSGALG00000012421	245.8	154.529	1.58684	6.06e-06	0.00177014
chr8	1933800	1944399	-	-	182.013	114.361	1.58644	9.22e-05	0.0124292
chr8	2083400	2096399	PTPRC	ENSGALG00000002192	214.958	141.061	1.52018	0.000126204	0.01485
chr8	3630200	3648599	-	-	198.602	123.576	1.60225	3.36e-05	0.0065315
chr8	4002200	4014599	-	ENSGALG00000021112	117.059	70.8849	1.64233	0.00072575	0.0422691
chr8	6853200	6863599	-	-	134.816	81.7539	1.6412	0.000367161	0.029344
chr8	7374200	7384599	-	-	118.694	67.3407	1.75143	0.000217853	0.0211505
chr8	8331000	8338999	FAM129A	ENSGALG00000004812	102.806	58.8345	1.73488	0.000629347	0.0394746
chr8	10178800	10187799	C8H1orf27	ENSGALG00000005080,ENSGALG00000005105	88.3196	47.7292	1.83298	0.000527335	0.0374702
chr8	15813800	15822599	-	-	145.564	89.315	1.62281	0.000304964	0.0266037
chr8	25134000	25143599	ORC1	ENSGALG00000010623,ENSGALG00000010627	169.863	103.492	1.63518	7.52e-05	0.0106714
chr8	25179000	25195199	GPX7	ENSGALG00000010629,ENSGALG00000010633	119.629	52.2186	2.26667	3.21e-07	0.000170706
chr9	3527800	3547399	KLHL6	ENSGALG00000002263	316.362	216.672	1.45798	1.68e-05	0.00390176
chr9	6137800	6151199	BOK	ENSGALG00000005772	270.567	155.711	1.73292	2.66e-08	2.88e-05
chr9	11264000	11273399	-	-	209.35	137.753	1.516	0.000128325	0.014869
chr9	25418800	25425399	-	-	64.2537	30.4805	2.07283	0.000587902	0.0384645
chrZ	861200	868399	ACAA2	ENSGALG00000002793,ENSGALG00000002777	60.9826	27.8814	2.14611	0.000524355	0.0374702
chrZ	961600	973599	TLX3	ENSGALG00000024979,ENSGALG00000002696,ENSGALG00000021762,ENSGALG00000024938,ENSGALG00000021750,ENSGALG00000018565	96.0301	46.5478	2.04069	3.29e-05	0.006499
chrZ	1553800	1565799	PIAS2	ENSGALG00000001851,ENSGALG00000001843	84.5812	39.9318	2.09082	6.1e-05	0.00935216
chrZ	8422800	8427599	CD72	ENSGALG00000021353	94.6282	41.5858	2.24554	5.87e-06	0.0017593
chrZ	8786200	8794999	-	-	172.434	74.6654	2.29211	3.67e-10	6.97e-07
chrZ	9086200	9092599	-	-	111.685	61.9062	1.79131	0.00016965	0.0182632
chrZ	9915000	9927399	BRIX1	ENSGALG00000003365,ENSGALG00000003373,ENSGALG00000003387	110.984	49.3832	2.22264	1.47e-06	0.000557809
chrZ	10322400	10330999	LMBRD2,SKP2	ENSGALG00000013377,ENSGALG00000003547	68.9267	30.0079	2.25512	0.000156158	0.0171763
chrZ	10932400	10940199	WDR70	ENSGALG00000003688,ENSGALG00000003708	54.6741	23.6283	2.26057	0.00053878	0.0375144
chrZ	13075800	13081399	HMGCS1	ENSGALG00000014862	78.2727	34.0248	2.26333	3.91e-05	0.00723879
chrZ	17652400	17658399	-	ENSGALG00000014727	52.5712	20.5566	2.48514	0.000207716	0.0208803
chrZ	19978000	19985599	CENPK	ENSGALG00000014753,ENSGALG00000014756	73.1324	34.7336	2.07458	0.000206375	0.0208803
chrZ	20015000	20023799	CZH5orf44	ENSGALG00000014765,ENSGALG00000014767,ENSGALG00000020567	75.4689	38.9867	1.91236	0.000640768	0.0395375
chrZ	21011200	21014199	-	-	99.5348	49.8557	1.97686	4.83e-05	0.00805511
chrZ	22870600	22882999	F2RL1	ENSGALG00000014984	137.853	66.1593	2.06752	6.98e-07	0.000311746
chrZ	23296000	23302799	-	-	71.4968	35.915	1.96388	0.000606076	0.0393166
chrZ	25974000	25977999	-	-	60.749	28.354	2.1036	0.000846496	0.0457096
chrZ	26494000	26500999	CBWD1	ENSGALG00000010147	60.9826	28.354	2.11156	0.000846496	0.0457096
chrZ	26522600	26529799	-	ENSGALG00000010156	104.675	52.9274	1.95958	3.81e-05	0.00722461
chrZ	27926200	27956199	-	ENSGALG00000023324	18.2247	106.564	0.178728	2.31e-16	1.17e-12
chrZ	27952200	27956199	-	-	10.0469	89.0787	0.122637	5.52e-17	4.19e-13
chrZ	27962800	27966999	-	ENSGALG00000018479	21.0292	3.7384	4.64908	0.000277162	0.0417052
chrZ	27968600	27973199	-	ENSGALG00000018479	38.7504	5.6076	6.01587	2.5e-07	0.000251821
chrZ	33393000	33402199	PLIN2	ENSGALG00000015090	80.3755	38.5141	2.0594	0.000138238	0.0156591
chrZ	37218800	37226199	-	-	101.871	47.7292	2.11108	1.07e-05	0.00279583
chrZ	37696800	37702599	-	-	42.9916	16.3035	2.54235	0.000861782	0.0458982
chrZ	40796200	40807199	DAPK1	ENSGALG00000012608	173.835	84.3531	2.04838	2.97e-08	2.88e-05
chrZ	41465800	41473399	-	ENSGALG00000012621	75.0016	34.7336	2.12689	0.000107301	0.0132252
chrZ	41665200	41674599	-	-	65.8893	29.0628	2.22498	0.000261683	0.0238212
chrZ	42824600	42836199	-	ENSGALG00000010693,ENSGALG00000010694	171.032	92.1504	1.84682	1.27e-06	0.000506923
chrZ	43327200	43335199	SYK	ENSGALG00000015216	153.742	77.0283	1.98315	6.07e-07	0.000287756
chrZ	44067800	44077599	-	ENSGALG00000017686	125.47	56.9442	2.18262	3.14e-07	0.000170706
chrZ	44165800	44173999	HINT1	ENSGALG00000000428	93.4599	47.7292	1.93847	0.000125629	0.01485
chrZ	45132000	45138399	-	-	69.394	31.8982	2.13975	0.000183143	0.0191719
chrZ	45245400	45250399	-	-	60.749	26.9363	2.21035	0.000316999	0.0268812
chrZ	55077800	55084199	LMNB1	ENSGALG00000014692	48.5992	19.3752	2.43429	0.000521613	0.0374702
chrZ	56311400	56320199	ARSK	ENSGALG00000014672,ENSGALG00000014670	78.2727	34.4973	2.2332	3.91e-05	0.00723879
chrZ	58562000	58569599	-	ENSGALG00000014648	55.375	21.738	2.47933	0.000120629	0.0144176
chrZ	59123800	59137999	-	ENSGALG00000014645	419.401	204.857	2.0422	4.69e-18	7.12e-14
chrZ	61615400	61623199	TMEM167A	ENSGALG00000015619	57.9452	26.7	2.12799	0.000877552	0.0465545
chrZ	62751200	62760399	-	ENSGALG00000015576	64.4874	30.4805	2.08025	0.000587902	0.0384645
chrZ	62771400	62778799	LOC425215,RAD17	ENSGALG00000020534,ENSGALG00000015571	69.8613	29.0628	2.35711	6.57e-05	0.00977274
chrZ	65032800	65037799	SMC2,PTGR1	ENSGALG00000015691	118.928	61.1973	1.92818	2.45e-05	0.00547698
chrZ	66784000	66792199	-	ENSGALG00000001765	69.8613	33.5522	2.05085	0.000468604	0.0348674
chrZ	67021800	67029999	-	ENSGALG00000001864	68.2257	31.4256	2.13491	0.000255346	0.0236335
chrZ	69690600	69699599	-	-	83.1793	42.531	1.93378	0.000309822	0.0266378
chrZ	69701800	69704199	-	-	6.37964	32.2437	0.221986	2.43e-05	0.0082399
chrZ	72281400	72288199	-	ENSGALG00000008204	114.021	55.054	2.05197	6.64e-06	0.00190078
chrZ	73532600	73536399	-	ENSGALG00000005316	70.5622	35.2062	1.97652	0.000821453	0.0451769
chrZ	74298400	74309999	-	-	85.7495	36.6239	2.3057	9.81e-06	0.00261371
