# Supplementary material for: WaveSeq: A Novel Data-Driven Method of Detecting Histone Modification Enrichments Using Wavelets
Source: PLoS One. 2012 Sep 28;7(9):e45486. doi: 10.1371/journal.pone.0045486 (PMC3461018; doi:10.1371/journal.pone.0045486)
Supplement: Table S2 — Genes overlapping H3K4me3 DMRs with reported expression in bursa. A significant proportion of genes having H3K4me3 DMRs had reported expression in bursa. The annotation was obtained by DAVID from the UniProt database (UP_Tissue). P-values were calculated using a modified Fisher exact test performed by DAVID which tests the enrichment of the corresponding functional category in the given gene list against the population (chicken genome). FDR correction was performed using the Benjamini-Hochberg procedure [7]. (XLSX) [file pone.0045486.s008.xlsx]

## Sheet: AdditionalFile5
Category	Term	Count	%	PValue	List Total	FDR	Genes
UP_TISSUE	Bursa	81	26.5574	5.81907e-07	126	0.000436106	ENSGALG00000004377, ENSGALG00000001843, ENSGALG00000004812, ENSGALG00000003373, ENSGALG00000016947, ENSGALG00000016457, ENSGALG00000015815, ENSGALG00000016986, ENSGALG00000004133, ENSGALG00000014468, ENSGALG00000005074, ENSGALG00000018967, ENSGALG00000009086, ENSGALG00000002414, ENSGALG00000007651, ENSGALG00000011079, ENSGALG00000007753, ENSGALG00000003672, ENSGALG00000010843, ENSGALG00000015712,…
