# Supplementary material for: WaveSeq: A Novel Data-Driven Method of Detecting Histone Modification Enrichments Using Wavelets
Source: PLoS One. 2012 Sep 28;7(9):e45486. doi: 10.1371/journal.pone.0045486 (PMC3461018; doi:10.1371/journal.pone.0045486)
Supplement: Table S3 — Sequencing results showing the antibody used and raw, mapped and non-redundant read numbers for each sample. The reads obtained from the chicken bursa H3K4me3 ChIP-Seq experiment. Mapped % and non-redundant % are the ratios of mapped and non-redundant reads to raw reads expressed as a percentage. S.inf = infected S group, S.ctl = control S group, R.inf = infected R group, R.ctl = control R group. (XLSX) [file pone.0045486.s009.xlsx]

## Sheet: AdditionalFile7
Tissue	Antibody	Sample	Raw Reads	Mapped	Mapped%	Non-redundant	Non-redundant%
Bursa	H3K4me3	R.ctl	9623392	6284246	65.3018	5483970	56.9858
	(Millipore,	R.inf	5589297	4641859	83.0491	3763076	67.3265
	Cat. #17-614)	S.ctl	8333094	4790077	57.4826	4432040	53.186
		S.inf	7298525	5189925	71.1092	4479908	61.381
